# Supplementary material for: WORKWELL process evaluation: qualitative data analyses of the participant interviews at 12- and 36-month follow-ups
Source: Rheumatol Adv Pract. 2025 Mar 14;9(2):rkaf034. doi: 10.1093/rap/rkaf034 (PMC11930348; doi:10.1093/rap/rkaf034)
Supplement: rkaf034_Supplementary_Data [file rkaf034_supplementary_data.zip]

Archive with 4 entries (4 files):
- Supplementary Table S1 Interview Guides.docx
- Supplementary Table S2 Primary Themes Intervention and Control Group 12-month Follow-Up (Researcher).docx
- Supplementary Table S3 Primary Themes Intervention and Control Groups 12-months (PPI).docx
- Supplementary Table S4 Primary Themes Intervention and Control Group 36-month Follow-Up (Researcher).docx
